# Supplementary material for: Muscle-relevant genes marked by stable H3K4me2/3 profiles and enriched MyoD binding during myogenic differentiation
Source: PLoS One. 2017 Jun 13;12(6):e0179464. doi: 10.1371/journal.pone.0179464 (PMC5469484; doi:10.1371/journal.pone.0179464)
Supplement: S1 Table — Sequence reads (single-end 51 bp) were mapped to the mouse reference genome (mm9). (XLSX) [file pone.0179464.s001.xlsx]

## Sheet: Sheet1
Supplementary Table S1: Overview of total and uniquely mapped reads per sample in ChIP-seq. Sequence reads (single-end 51 bp) were mapped to the mouse reference genome (mm9).
Samples	Lane	Stage	Number of reads	Number of uniquely mapped reads	Shift size parameter for MACS (in bp)	Number of peaks (MACS)
H3K4me2	4	Undiff	23731636	19244892	113
	5	Undiff	23486840	19040146
H3K4me3	4	Undiff	31793027	22480368	96
	5	Undiff	31599195	22332465
MyoD	3	Undiff	30581335	21370215	67	6069
Input	6	Undiff	33423759	24036549
	7	Undiff	32484546	23481460
H3K4me2	4	Diff	33150496	26894013	105
	5	Diff	32997808	26758161
H3K4me3	4	Diff	27906380	19207470	76
	5	Diff	27751745	19093615
MyoD	3	Diff	28634899	19834717	64	22934
Input	6	Diff	26982855	19148808
	7	Diff	27554807	19645534
