# Supplementary material for: Muscle-relevant genes marked by stable H3K4me2/3 profiles and enriched MyoD binding during myogenic differentiation
Source: PLoS One. 2017 Jun 13;12(6):e0179464. doi: 10.1371/journal.pone.0179464 (PMC5469484; doi:10.1371/journal.pone.0179464)
Supplement: S2 Table — Muscle-related GO terms are marked in red. (XLSX) [file pone.0179464.s002.xlsx]

## Sheet: Sheet1
Supplementary Table S2: GO terms for H3K4me2 clusters in Undiff C2C12. Muscle-related GO terms are marked in red.
Cluster 1			Cluster 2			Cluster 3			Cluster 4			Cluster 5
Term	Adjusted P value		Term	Adjusted P value		Term	Adjusted P value		Term	Adjusted P value		Term	Adjusted P value
vasculature development	3.1e-09		cellular macromolecule catabolic process	9.8e-15		establishment of protein localization	3.4e-15		RNA processing	4.2e-10		cofactor biosynthetic process	0.00086
regulation of transcription	1.4e-08		modification-dependent macromolecule catabolic process	6.4e-14		protein transport	1.8e-15		DNA metabolic process	2.9e-08		oxidation reduction	0.0019
blood vessel development	4.1e-08		modification-dependent protein catabolic process	6.4e-14		protein localization	2e-14		cell cycle	6.9e-08		phospholipid metabolic process	0.0015
skeletal system development	4.5e-08		cellular protein catabolic process	2.3e-13		protein catabolic process	1.5e-11		DNA repair	1.4e-07		phospholipid biosynthetic process	0.0013
actin filament-based process	1.5e-07		macromolecule catabolic process	1.7e-13		RNA processing	1.7e-10		ncRNA metabolic process	1.2e-06		heterocycle biosynthetic process	0.0014
muscle organ development	1.5e-07		protein catabolic process	2e-13		proteolysis involved in cellular protein catabolic process	2.7e-10		response to DNA damage stimulus	2.4e-06		DNA metabolic process	0.0021
blood vessel morphogenesis	3.6e-07		proteolysis involved in cellular protein catabolic process	1.7e-13		cellular protein catabolic process	3.5e-10		mitotic cell cycle	4.7e-06		organophosphate metabolic process	0.0021
muscle tissue development	4.3e-07		chromatin modification	1.5e-13		modification-dependent protein catabolic process	1.3e-09		cellular response to stress	4.9e-06		response to DNA damage stimulus	0.0021
regulation of transcription from RNA polymerase II promoter	5.4e-07		chromosome organization	1.3e-12		modification-dependent macromolecule catabolic process	1.3e-09		cell cycle phase	1.2e-05		protein amino acid lipidation	0.0026
actin cytoskeleton organization	5.5e-07		chromatin organization	1.5e-12		macromolecule catabolic process	3.8e-09		ncRNA processing	1.1e-05		lipoprotein biosynthetic process	0.0026
positive regulation of transcription	1.4e-06		cell cycle	1.8e-12		cellular macromolecule catabolic process	1.7e-08		cell division	1.8e-05		lipid catabolic process	0.0026
positive regulation of nucleobase, nucleoside, nucleotide and nucleic acid metabolic process	1.5e-06		regulation of transcription	5.6e-12		intracellular transport	2.6e-08		cell cycle process	2.2e-05		tRNA metabolic process	0.003
morphogenesis of a branching structure	1.6e-06		transcription	6.4e-12		cell cycle	7.2e-08		DNA recombination	5e-05		aromatic compound biosynthetic process	0.0054
tube development	1.7e-06		cytoskeleton organization	2.2e-11		organelle fission	7.4e-07		M phase	4.8e-05		cofactor metabolic process	0.0059
striated muscle tissue development	1.9e-06		phosphorus metabolic process	4.8e-11		mitotic cell cycle	8.5e-07		M phase of mitotic cell cycle	6.7e-05		cellular response to stress	0.0069
branching morphogenesis of a tube	2.1e-06		phosphate metabolic process	4.8e-11		M phase of mitotic cell cycle	9.7e-07		ribonucleoprotein complex biogenesis	6.6e-05		vesicle-mediated transport	0.0068
positive regulation of nitrogen compound metabolic process	2.2e-06		ubiquitin-dependent protein catabolic process	1e-10		mitosis	1.1e-06		macromolecule catabolic process	7.1e-05		DNA repair	0.0071
positive regulation of gene expression	2.3e-06		protein amino acid phosphorylation	4.7e-09		nuclear division	1.1e-06		ribosome biogenesis	7.7e-05		glycerophospholipid metabolic process	0.0092
positive regulation of macromolecule biosynthetic process	2.5e-06		actin filament-based process	4.7e-09		cell division	4.1e-06		cellular macromolecule catabolic process	8.4e-05		pteridine and derivative biosynthetic process	0.0093
transcription	2.6e-06		mRNA metabolic process	7.8e-09		ncRNA metabolic process	3.9e-06		nuclear division	0.0001
regulation of RNA metabolic process	3.3e-06		phosphorylation	4.8e-08		tRNA metabolic process	9.1e-06		mitosis	0.0001
regulation of cell proliferation	3.5e-06		intracellular transport	5.2e-08		vesicle-mediated transport	1.2e-05		organelle fission	0.00021
positive regulation of macromolecule metabolic process	3.6e-06		negative regulation of gene expression	6.6e-08		RNA splicing	1.9e-05		mRNA metabolic process	0.00042
chordate embryonic development	5.6e-06		actin cytoskeleton organization	7.2e-08		electron transport chain	2e-05		rRNA processing	0.00057
positive regulation of cellular biosynthetic process	6.6e-06		mRNA processing	8.3e-08		mRNA processing	2.4e-05		rRNA metabolic process	0.00065
embryonic development ending in birth or egg hatching	6.6e-06		in utero embryonic development	1.6e-07		cell cycle process	2.7e-05		protein catabolic process	0.00094
negative regulation of gene expression	7.6e-06		cell cycle process	2.9e-07		phosphorus metabolic process	2.9e-05		protein transport	0.0012
positive regulation of biosynthetic process	7.6e-06		negative regulation of macromolecule metabolic process	6.3e-07		phosphate metabolic process	2.9e-05		establishment of protein localization	0.0015
positive regulation of RNA metabolic process	1.2e-05		negative regulation of biosynthetic process	7.1e-07		response to DNA damage stimulus	3.3e-05		modification-dependent macromolecule catabolic process	0.0019
tissue morphogenesis	1.5e-05		negative regulation of cellular biosynthetic process	1e-06		intracellular protein transport	3.2e-05		modification-dependent protein catabolic process	0.0019
negative regulation of transcription	1.6e-05		protein modification by small protein conjugation or removal	1.2e-06		cell cycle phase	3.8e-05		proteolysis involved in cellular protein catabolic process	0.0019
regulation of transcription, DNA-dependent	1.7e-05		negative regulation of RNA metabolic process	2e-06		generation of precursor metabolites and energy	3.8e-05		transcription	0.002
negative regulation of transcription, DNA-dependent	2e-05		cell division	2.3e-06		cellular macromolecule localization	4.2e-05		cellular protein catabolic process	0.0021
gland development	2.1e-05		regulation of transcription from RNA polymerase II promoter	2.3e-06		mRNA metabolic process	4.6e-05		mRNA processing	0.0027
negative regulation of RNA metabolic process	2.2e-05		mitotic cell cycle	2.3e-06		ncRNA processing	6.1e-05		protein localization	0.0049
positive regulation of transcription, DNA-dependent	2.4e-05		protein modification by small protein conjugation	2.9e-06		cellular protein localization	6.2e-05		intracellular transport	0.0057
tube morphogenesis	2.6e-05		negative regulation of macromolecule biosynthetic process	2.9e-06		M phase	6.8e-05		regulation of transcription	0.0096
negative regulation of nitrogen compound metabolic process	2.7e-05		negative regulation of apoptosis	2.9e-06		transcription	8.3e-05		heart development	0.0095
angiogenesis	4e-05		negative regulation of transcription, DNA-dependent	3.1e-06		DNA repair	0.00014		RNA splicing	0.0097
regulation of cell motion	4.1e-05		negative regulation of transcription	3.4e-06		Golgi vesicle transport	0.00033
heart development	4.3e-05		negative regulation of nucleobase, nucleoside, nucleotide and nucleic acid metabolic process	3.6e-06		tRNA processing	0.00039
negative regulation of cellular biosynthetic process	4.4e-05		negative regulation of programmed cell death	5.1e-06		proteolysis	0.00062
negative regulation of macromolecule metabolic process	4.6e-05		negative regulation of nitrogen compound metabolic process	5.2e-06		phosphorylation	0.0013
negative regulation of biosynthetic process	5.1e-05		negative regulation of cell death	5.5e-06		cellular response to stress	0.0012
negative regulation of nucleobase, nucleoside, nucleotide and nucleic acid metabolic process	5.2e-05		protein ubiquitination	6.9e-06		transcription initiation	0.0023
negative regulation of macromolecule biosynthetic process	5.8e-05		chordate embryonic development	6.9e-06		DNA metabolic process	0.0032
positive regulation of cell proliferation	8.9e-05		embryonic development ending in birth or egg hatching	9.7e-06		ribonucleoprotein complex biogenesis	0.0044
morphogenesis of an epithelium	9.9e-05		cell cycle phase	2.3e-05		response to UV	0.0046
muscle cell differentiation	0.00011		posttranscriptional regulation of gene expression	2.6e-05		transcription, DNA-dependent	0.005
positive regulation of transcription from RNA polymerase II promoter	0.00011		RNA processing	2.7e-05		ribosome biogenesis	0.0054
urogenital system development	0.00012		covalent chromatin modification	2.9e-05		cellular respiration	0.0078
enzyme linked receptor protein signaling pathway	0.00012		RNA splicing	3.7e-05		RNA biosynthetic process	0.0091
skeletal muscle tissue development	0.00023		intracellular signaling cascade	6.5e-05
embryonic morphogenesis	0.00029		positive regulation of macromolecule metabolic process	7e-05
skeletal muscle organ development	0.0003		M phase of mitotic cell cycle	9.9e-05
platelet-derived growth factor receptor signaling pathway	0.00032		programmed cell death	0.00012
cytoskeleton organization	0.00034		enzyme linked receptor protein signaling pathway	0.00012
skeletal system morphogenesis	0.00038		apoptosis	0.00012
negative regulation of transcription from RNA polymerase II promoter	0.0006		protein localization	0.00013
phosphate metabolic process	0.00061		nuclear division	0.00014
phosphorus metabolic process	0.00061		mitosis	0.00014
embryonic appendage morphogenesis	0.00097		histone modification	0.00015
embryonic limb morphogenesis	0.00097		positive regulation of macromolecule biosynthetic process	0.00015
sensory organ development	0.001		regulation of organelle organization	0.00015
cell migration	0.001		regulation of RNA metabolic process	0.00015
embryonic organ development	0.0011		positive regulation of cellular biosynthetic process	0.00019
protein amino acid dephosphorylation	0.0012		positive regulation of nitrogen compound metabolic process	0.0002
in utero embryonic development	0.0018		positive regulation of nucleobase, nucleoside, nucleotide and nucleic acid metabolic process	0.00022
biological adhesion	0.0019		death	0.00022
negative regulation of cell differentiation	0.0019		positive regulation of transcription	0.00021
cell adhesion	0.0019		positive regulation of biosynthetic process	0.00025
positive regulation of cell motion	0.002		chromosome segregation	0.00026
epithelium development	0.002		M phase	0.00026
regulation of cell migration	0.0022		positive regulation of gene expression	0.00028
cell motion	0.0022		organelle fission	0.00028
ureteric bud development	0.0022		cell death	0.0003
kidney development	0.0023		establishment of protein localization	0.0004
regulation of mesenchymal cell proliferation	0.0028		protein transport	0.0005
dephosphorylation	0.0029		establishment of organelle localization	0.00067
transmembrane receptor protein tyrosine kinase signaling pathway	0.0032		cellular macromolecular complex subunit organization	0.00067
cardiac muscle tissue development	0.0035		regulation of cellular protein metabolic process	0.00083
respiratory tube development	0.0036		regulation of transcription, DNA-dependent	0.00082
gland morphogenesis	0.0036		lamellipodium assembly	0.00087
pattern specification process	0.0036		chromatin remodeling	0.00089
regulation of cytoskeleton organization	0.0038		regulation of cell morphogenesis	0.00093
appendage morphogenesis	0.0042		transmembrane receptor protein serine/threonine kinase signaling pathway	0.0011
limb morphogenesis	0.0042		regulation of translation	0.0015
extracellular structure organization	0.0049		positive regulation of cellular component organization	0.0016
limb development	0.0057		macromolecular complex subunit organization	0.0018
appendage development	0.0057		cellular component morphogenesis	0.002
regulation of cellular component biogenesis	0.0057		small GTPase mediated signal transduction	0.0021
embryonic hemopoiesis	0.0059		nucleocytoplasmic transport	0.0023
hemopoietic or lymphoid organ development	0.0073		cytoskeleton-dependent intracellular transport	0.0024
branching involved in ureteric bud morphogenesis	0.0075		protein kinase cascade	0.0026
ureteric bud morphogenesis	0.0075		regulation of gene expression, epigenetic	0.0027
respiratory system development	0.0081		cell projection assembly	0.0027
cell motility	0.0082		nuclear transport	0.003
localization of cell	0.0082		regulation of cell cycle	0.0032
regulation of locomotion	0.0091		cellular response to hormone stimulus	0.0032
regulation of cell development	0.0091		negative regulation of transcription from RNA polymerase II promoter	0.0033
lung development	0.0098		protein import into nucleus, docking	0.0041
embryonic organ morphogenesis	0.01		intracellular protein transport	0.0042
			growth	0.0043
			blood vessel development	0.0049
			organelle localization	0.0049
			protein amino acid acetylation	0.005
			transforming growth factor beta receptor signaling pathway	0.0051
			protein localization in nucleus	0.0054
			tube development	0.006
			cellular response to insulin stimulus	0.0064
			regulation of apoptosis	0.0064
			protein folding	0.0067
			cell morphogenesis	0.0067
			regulation of chromosome organization	0.0067
			protein import into nucleus	0.0068
			cellular macromolecule localization	0.0069
			cell projection organization	0.0071
			vasculature development	0.0071
			negative regulation of neuron apoptosis	0.0071
			positive regulation of RNA metabolic process	0.0077
			regulation of cytoskeleton organization	0.008
			protein amino acid dephosphorylation	0.0081
			regulation of programmed cell death	0.0084
			regulation of fat cell differentiation	0.0086
			developmental growth	0.0089
			nuclear import	0.0092
			regulation of cell death	0.0094
			membrane organization	0.0096
			cellular protein localization	0.01
			positive regulation of transcription, DNA-dependent	0.01
