# Supplementary material for: Muscle-relevant genes marked by stable H3K4me2/3 profiles and enriched MyoD binding during myogenic differentiation
Source: PLoS One. 2017 Jun 13;12(6):e0179464. doi: 10.1371/journal.pone.0179464 (PMC5469484; doi:10.1371/journal.pone.0179464)
Supplement: S3 Table — Muscle-related GO terms are marked in red. (XLSX) [file pone.0179464.s003.xlsx]

## Sheet: Sheet1
Supplementary Table S3: GO terms for H3K4me2 clusters in Diff C2C12. Muscle-related GO terms are marked in red.
Cluster 1			Cluster 2			Cluster 3			Cluster 4			Cluster 5
Term	Adjusted P value		Term	Adjusted P value		Term	Adjusted P value		Term	Adjusted P value		Term	Adjusted P value
vasculature development	5e-10		cellular macromolecule catabolic process	9.9e-16		establishment of protein localization	1.2e-14		DNA metabolic process	9e-09		DNA metabolic process	5.1e-09
regulation of transcription	5.8e-09		modification-dependent macromolecule catabolic process	2.7e-15		RNA processing	1.1e-14		RNA processing	2.5e-08		response to DNA damage stimulus	4.3e-07
blood vessel development	9.1e-09		modification-dependent protein catabolic process	2.7e-15		protein transport	1e-14		cell cycle	4.2e-07		DNA repair	1.7e-06
blood vessel morphogenesis	1.4e-08		cellular protein catabolic process	2.2e-15		protein localization	8.7e-14		DNA repair	7.5e-07		cellular response to stress	1.1e-05
regulation of transcription from RNA polymerase II promoter	7.1e-08		proteolysis involved in cellular protein catabolic process	2.9e-15		protein catabolic process	1.6e-11		ncRNA metabolic process	1.6e-06		DNA replication	3.7e-05
regulation of RNA metabolic process	7.1e-08		protein catabolic process	2.7e-15		proteolysis involved in cellular protein catabolic process	3.7e-10		response to DNA damage stimulus	1.5e-06		protein transport	0.00087
skeletal system development	7e-08		macromolecule catabolic process	3.9e-15		cellular protein catabolic process	4.8e-10		cellular macromolecule catabolic process	4.4e-06		phospholipid biosynthetic process	0.00082
regulation of cell proliferation	7.1e-08		regulation of transcription	3.3e-12		intracellular transport	7.3e-10		ncRNA processing	1.3e-05		establishment of protein localization	0.00097
transcription	1.3e-07		transcription	7.9e-12		modification-dependent protein catabolic process	7.1e-10		macromolecule catabolic process	1.5e-05		protein localization	0.0012
regulation of transcription, DNA-dependent	1.9e-07		chromatin modification	2.2e-11		modification-dependent macromolecule catabolic process	7.1e-10		ribosome biogenesis	2.2e-05		protein amino acid lipidation	0.0015
positive regulation of transcription	2.1e-07		phosphorus metabolic process	1.6e-10		mRNA processing	2.5e-09		cellular response to stress	2.3e-05		lipoprotein biosynthetic process	0.0017
tissue morphogenesis	4.4e-07		phosphate metabolic process	1.6e-10		RNA splicing	3.8e-09		modification-dependent protein catabolic process	3.1e-05		phospholipid metabolic process	0.0023
positive regulation of gene expression	4.2e-07		ubiquitin-dependent protein catabolic process	1e-09		macromolecule catabolic process	4e-09		modification-dependent macromolecule catabolic process	3.1e-05		cofactor biosynthetic process	0.0031
positive regulation of nucleobase, nucleoside, nucleotide and nucleic acid metabolic process	5.4e-07		chromatin organization	2e-09		cellular macromolecule catabolic process	8.8e-09		mitotic cell cycle	3.4e-05		glycerolipid biosynthetic process	0.0033
positive regulation of macromolecule biosynthetic process	6e-07		protein amino acid phosphorylation	9.1e-09		mRNA metabolic process	2.8e-08		cell cycle phase	4e-05		tRNA metabolic process	0.0036
actin filament-based process	6.3e-07		protein modification by small protein conjugation	3.6e-08		cell cycle	3.9e-08		cell cycle process	4.1e-05		glycerophospholipid metabolic process	0.0039
branching morphogenesis of a tube	6.2e-07		chromosome organization	4.8e-08		generation of precursor metabolites and energy	4.5e-07		ribonucleoprotein complex biogenesis	5.2e-05		glycerophospholipid biosynthetic process	0.0043
negative regulation of transcription, DNA-dependent	8.2e-07		phosphorylation	5.8e-08		vesicle-mediated transport	5.4e-07		proteolysis involved in cellular protein catabolic process	5.9e-05		organophosphate metabolic process	0.0047
tube development	8.5e-07		intracellular transport	1.7e-07		organelle fission	6.3e-07		cellular protein catabolic process	6.8e-05
negative regulation of RNA metabolic process	8.7e-07		mRNA metabolic process	2.4e-07		mitotic cell cycle	7.5e-07		DNA recombination	7.9e-05
positive regulation of nitrogen compound metabolic process	9.6e-07		in utero embryonic development	2.4e-07		cell division	7.3e-07		protein catabolic process	9.8e-05
gland development	1.1e-06		regulation of transcription from RNA polymerase II promoter	2.6e-07		mitosis	9.9e-07		cell division	0.00029
negative regulation of gene expression	1.1e-06		protein modification by small protein conjugation or removal	3.5e-07		nuclear division	9.9e-07		DNA replication	0.0003
positive regulation of cellular biosynthetic process	1.4e-06		mRNA processing	7.5e-07		phosphorus metabolic process	2e-06		M phase	0.00031
positive regulation of biosynthetic process	1.8e-06		protein ubiquitination	1.4e-06		phosphate metabolic process	2e-06		rRNA processing	0.0011
morphogenesis of a branching structure	1.8e-06		negative regulation of gene expression	1.9e-06		M phase of mitotic cell cycle	2e-06		M phase of mitotic cell cycle	0.0011
negative regulation of transcription	2e-06		cell cycle	2.3e-06		cellular macromolecule localization	6e-06		rRNA metabolic process	0.0012
actin cytoskeleton organization	2.1e-06		actin filament-based process	2.7e-06		electron transport chain	5.9e-06		organelle fission	0.0014
positive regulation of cell proliferation	3.1e-06		embryonic development ending in birth or egg hatching	3.6e-06		cell cycle process	7.4e-06		mitosis	0.0018
negative regulation of cellular biosynthetic process	3.1e-06		negative regulation of biosynthetic process	3.9e-06		intracellular protein transport	7.5e-06		nuclear division	0.0018
tube morphogenesis	3.8e-06		negative regulation of macromolecule metabolic process	4.1e-06		cellular protein localization	8.5e-06		protein transport	0.0019
negative regulation of biosynthetic process	3.7e-06		chordate embryonic development	4.7e-06		ncRNA processing	1e-05		establishment of protein localization	0.0023
negative regulation of nitrogen compound metabolic process	3.8e-06		negative regulation of cellular biosynthetic process	5.1e-06		cell cycle phase	2e-05		mRNA metabolic process	0.0025
negative regulation of macromolecule biosynthetic process	3.7e-06		positive regulation of macromolecule metabolic process	5.6e-06		Golgi vesicle transport	2e-05		intracellular transport	0.0029
angiogenesis	3.8e-06		cytoskeleton organization	6.8e-06		ncRNA metabolic process	4.2e-05		protein folding	0.009
negative regulation of macromolecule metabolic process	3.8e-06		negative regulation of apoptosis	7.2e-06		M phase	0.00017		protein localization	0.0091
positive regulation of macromolecule metabolic process	3.7e-06		actin cytoskeleton organization	8.9e-06		ribonucleoprotein complex biogenesis	0.0004		transcription	0.009
negative regulation of nucleobase, nucleoside, nucleotide and nucleic acid metabolic process	7.5e-06		positive regulation of nitrogen compound metabolic process	9.5e-06		transcription	0.00047
positive regulation of transcription, DNA-dependent	8.3e-06		enzyme linked receptor protein signaling pathway	1.3e-05		regulation of cell cycle	0.00056
positive regulation of RNA metabolic process	9.7e-06		negative regulation of programmed cell death	1.3e-05		tricarboxylic acid cycle	0.00074
regulation of cell motion	1.4e-05		negative regulation of cell death	1.4e-05		aerobic respiration	0.00094
positive regulation of transcription from RNA polymerase II promoter	1.4e-05		positive regulation of nucleobase, nucleoside, nucleotide and nucleic acid metabolic process	1.8e-05		phosphorylation	0.00099
morphogenesis of an epithelium	1.5e-05		positive regulation of cellular biosynthetic process	1.9e-05		ribosome biogenesis	0.00098
chordate embryonic development	2.8e-05		positive regulation of macromolecule biosynthetic process	2.3e-05		acetyl-CoA metabolic process	0.001
embryonic development ending in birth or egg hatching	3.5e-05		positive regulation of transcription	2.6e-05		regulation of Ras protein signal transduction	0.0011
negative regulation of transcription from RNA polymerase II promoter	4.8e-05		positive regulation of biosynthetic process	2.6e-05		acetyl-CoA catabolic process	0.0011
urogenital system development	6e-05		protein localization	2.9e-05		membrane organization	0.0023
muscle organ development	7e-05		positive regulation of gene expression	3.8e-05		cellular respiration	0.0026
epithelium development	8.4e-05		negative regulation of nitrogen compound metabolic process	4.2e-05		rRNA processing	0.0033
enzyme linked receptor protein signaling pathway	9.5e-05		negative regulation of macromolecule biosynthetic process	4.5e-05		dephosphorylation	0.0036
sensory organ development	9.4e-05		negative regulation of transcription	5.1e-05		rRNA metabolic process	0.0039
embryonic morphogenesis	0.0001		regulation of cellular protein metabolic process	5.3e-05		response to UV	0.0044
heart development	0.00025		negative regulation of nucleobase, nucleoside, nucleotide and nucleic acid metabolic process	5.6e-05		regulation of small GTPase mediated signal transduction	0.0052
muscle tissue development	0.00033		RNA splicing	6.2e-05		chromatin modification	0.0066
gland morphogenesis	0.00036		programmed cell death	7.1e-05		proteolysis	0.008
negative regulation of cell differentiation	0.00037		apoptosis	7.3e-05		ER to Golgi vesicle-mediated transport	0.0092
embryonic appendage morphogenesis	0.00037		covalent chromatin modification	8e-05		coenzyme catabolic process	0.0092
embryonic limb morphogenesis	0.00037		RNA processing	0.0001		tRNA processing	0.01
platelet-derived growth factor receptor signaling pathway	0.00043		histone modification	0.00012		regulation of Ras GTPase activity	0.01
positive regulation of cell motion	0.00045		protein transport	0.00014
ureteric bud development	0.00054		death	0.00018
skeletal system morphogenesis	0.00065		establishment of protein localization	0.00019
embryonic organ development	0.00077		negative regulation of RNA metabolic process	0.0002
regulation of cell migration	0.00087		cell death	0.00024
kidney development	0.001		proteolysis	0.00025
pattern specification process	0.0013		regulation of transferase activity	0.00025
striated muscle tissue development	0.0018		protein kinase cascade	0.00025
cytoskeleton organization	0.0018		transmembrane receptor protein serine/threonine kinase signaling pathway	0.00026
regulation of cell development	0.002		positive regulation of RNA metabolic process	0.00029
limb morphogenesis	0.0021		intracellular protein transport	0.0003
appendage morphogenesis	0.0021		negative regulation of transcription, DNA-dependent	0.00032
regulation of myeloid cell differentiation	0.0024		intracellular signaling cascade	0.00033
regulation of cell-matrix adhesion	0.0028		cellular macromolecule localization	0.00071
appendage development	0.003		positive regulation of transcription, DNA-dependent	0.0008
limb development	0.003		regulation of organelle organization	0.0012
positive regulation of developmental process	0.003		cellular protein localization	0.0012
cell cycle	0.003		posttranscriptional regulation of gene expression	0.0013
phosphate metabolic process	0.0033		regulation of kinase activity	0.0013
phosphorus metabolic process	0.0033		regulation of protein kinase activity	0.0016
regulation of mesenchymal cell proliferation	0.0037		regulation of phosphorylation	0.0021
regulation of locomotion	0.0047		regulation of MAP kinase activity	0.0025
cell motion	0.0046		regulation of phosphorus metabolic process	0.0026
cell migration	0.0047		regulation of phosphate metabolic process	0.0026
epithelial tube morphogenesis	0.0049		regulation of RNA metabolic process	0.0028
negative regulation of cell proliferation	0.005		transforming growth factor beta receptor signaling pathway	0.0029
positive regulation of cell differentiation	0.0054		protein localization in nucleus	0.0037
transmembrane receptor protein tyrosine kinase signaling pathway	0.0055		positive regulation of transcription from RNA polymerase II promoter	0.0046
metanephros development	0.0055		protein import into nucleus	0.0046
hemopoietic or lymphoid organ development	0.0059		blood vessel development	0.0047
regulation of cytoskeleton organization	0.0058		nucleocytoplasmic transport	0.0055
embryonic organ morphogenesis	0.006		regulation of apoptosis	0.0063
mammary gland development	0.0064		membrane organization	0.0063
in utero embryonic development	0.0069		tube development	0.0063
embryonic hemopoiesis	0.0071		nuclear import	0.0066
regulation of neuron differentiation	0.0073		cell division	0.0066
positive regulation of cell migration	0.0073		amino acid activation	0.0065
regulation of cellular component biogenesis	0.0082		tRNA aminoacylation for protein translation	0.0065
ureteric bud morphogenesis	0.0095		nucleus organization	0.0065
branching involved in ureteric bud morphogenesis	0.0095		tRNA aminoacylation	0.0065
negative regulation of apoptosis	0.0099		nuclear transport	0.007
immune system development	0.01		chromatin remodeling	0.0071
			vasculature development	0.0071
			response to organic substance	0.0076
			embryonic morphogenesis	0.0078
			response to hormone stimulus	0.0079
			mitotic cell cycle	0.0082
			regulation of programmed cell death	0.0081
			protein amino acid acetylation	0.0087
			regulation of cell death	0.0094
			lamellipodium assembly	0.0094
			regulation of transcription, DNA-dependent	0.01
