# Supplementary material for: Muscle-relevant genes marked by stable H3K4me2/3 profiles and enriched MyoD binding during myogenic differentiation
Source: PLoS One. 2017 Jun 13;12(6):e0179464. doi: 10.1371/journal.pone.0179464 (PMC5469484; doi:10.1371/journal.pone.0179464)
Supplement: S4 Table — Muscle-related GO terms are marked in red. (XLSX) [file pone.0179464.s004.xlsx]

## Sheet: Sheet1
Supplementary Table S4: GO terms for H3K4me2 cluster 1 genes in Undiff and Diiff C2C12. Muscle-related GO terms are marked in red.
Common genes (n=553 genes)			Undiff specific (n=79 genes)			Diff specific (n=97 genes)
Term	Adjusted P value		Term	Adjusted P value		Term	Adjusted P value
vasculature development	1.7e-09		No significant terms			No significant terms
regulation of transcription	2.7e-09
skeletal system development	2.2e-08
blood vessel development	3e-08
actin filament-based process	4.4e-08
blood vessel morphogenesis	9.2e-08
regulation of transcription from RNA polymerase II promoter	1.4e-07
actin cytoskeleton organization	2.3e-07
transcription	2.1e-07
branching morphogenesis of a tube	4.4e-07
regulation of RNA metabolic process	7e-07
positive regulation of transcription	7.4e-07
regulation of cell proliferation	8.3e-07
morphogenesis of a branching structure	9e-07
tube development	1e-06
negative regulation of gene expression	1.1e-06
positive regulation of gene expression	1.1e-06
positive regulation of macromolecule biosynthetic process	1.2e-06
positive regulation of nucleobase, nucleoside, nucleotide and nucleic acid metabolic process	1.1e-06
tissue morphogenesis	1.5e-06
negative regulation of transcription, DNA-dependent	1.5e-06
negative regulation of RNA metabolic process	1.7e-06
regulation of transcription, DNA-dependent	1.7e-06
positive regulation of nitrogen compound metabolic process	2.1e-06
gland development	2.3e-06
negative regulation of transcription	2.4e-06
positive regulation of cellular biosynthetic process	2.5e-06
positive regulation of biosynthetic process	3.2e-06
tube morphogenesis	3.4e-06
negative regulation of nitrogen compound metabolic process	3.8e-06
chordate embryonic development	3.8e-06
embryonic development ending in birth or egg hatching	4.6e-06
negative regulation of macromolecule metabolic process	4.7e-06
positive regulation of macromolecule metabolic process	4.7e-06
negative regulation of cellular biosynthetic process	5.7e-06
angiogenesis	5.6e-06
negative regulation of biosynthetic process	6.8e-06
regulation of cell motion	6.7e-06
positive regulation of cell proliferation	7.3e-06
negative regulation of nucleobase, nucleoside, nucleotide and nucleic acid metabolic process	7.2e-06
negative regulation of macromolecule biosynthetic process	7.6e-06
morphogenesis of an epithelium	1.3e-05
muscle organ development	1.7e-05
urogenital system development	1.9e-05
positive regulation of transcription, DNA-dependent	1.9e-05
positive regulation of RNA metabolic process	2.2e-05
enzyme linked receptor protein signaling pathway	3.6e-05
positive regulation of transcription from RNA polymerase II promoter	5.9e-05
negative regulation of transcription from RNA polymerase II promoter	8.2e-05
cytoskeleton organization	8.7e-05
sensory organ development	0.00013
muscle tissue development	0.00013
platelet-derived growth factor receptor signaling pathway	0.00013
embryonic morphogenesis	0.00017
embryonic limb morphogenesis	0.00025
embryonic appendage morphogenesis	0.00025
epithelium development	0.0003
skeletal system morphogenesis	0.00031
negative regulation of cell differentiation	0.00035
heart development	0.00049
kidney development	0.00066
regulation of cell migration	0.00066
in utero embryonic development	0.00067
positive regulation of cell motion	0.00082
striated muscle tissue development	0.00092
ureteric bud development	0.00095
cell migration	0.0013
regulation of cytoskeleton organization	0.0013
gland morphogenesis	0.0013
appendage morphogenesis	0.0013
limb morphogenesis	0.0013
embryonic organ development	0.0013
regulation of mesenchymal cell proliferation	0.0013
pattern specification process	0.0015
limb development	0.0017
appendage development	0.0017
phosphorus metabolic process	0.0018
phosphate metabolic process	0.0018
regulation of cellular component biogenesis	0.002
transmembrane receptor protein tyrosine kinase signaling pathway	0.0019
regulation of cell development	0.0025
regulation of locomotion	0.0031
hemopoietic or lymphoid organ development	0.0033
cell motion	0.0033
embryonic hemopoiesis	0.0037
ureteric bud morphogenesis	0.0038
branching involved in ureteric bud morphogenesis	0.0038
regulation of organelle organization	0.0057
immune system development	0.006
actin filament organization	0.006
positive regulation of developmental process	0.0064
eye development	0.0067
skeletal muscle tissue development	0.0069
metanephros development	0.0074
collagen fibril organization	0.0074
respiratory system development	0.0081
skeletal muscle organ development	0.0081
regulation of cellular component size	0.0081
embryonic organ morphogenesis	0.0081
localization of cell	0.0086
cell motility	0.0086
positive regulation of mesenchymal cell proliferation	0.0088
regulation of anti-apoptosis	0.0097
negative regulation of cell-matrix adhesion	0.01
cell fate commitment	0.01
