# Supplementary material for: Muscle-relevant genes marked by stable H3K4me2/3 profiles and enriched MyoD binding during myogenic differentiation
Source: PLoS One. 2017 Jun 13;12(6):e0179464. doi: 10.1371/journal.pone.0179464 (PMC5469484; doi:10.1371/journal.pone.0179464)
Supplement: S5 Table — Muscle-related GO terms are marked in red. (XLSX) [file pone.0179464.s005.xlsx]

## Sheet: Sheet1
Supplementary Table S5: GO terms for H3K4me3 clusters in Undiiff C2C12. Muscle-related GO terms are marked in red.
Cluster 1			Cluster 2			Cluster 3			Cluster 4			Cluster 5
Term	Adjusted P value		Term	Adjusted P value		Term	Adjusted P value		Term	Adjusted P value		Term	Adjusted P value
vasculature development	5.4e-06		regulation of transcription	2.7e-16		RNA processing	1.6e-24		DNA metabolic process	1.7e-10		No significant terms
regulation of transcription	4.7e-06		transcription	3.6e-15		establishment of protein localization	2e-20		DNA repair	7.8e-10
positive regulation of transcription	3.7e-06		chromatin modification	3.4e-13		protein transport	4.8e-20		response to DNA damage stimulus	2.3e-08
positive regulation of nitrogen compound metabolic process	5.4e-06		chromatin organization	1.9e-12		protein localization	5.3e-19		RNA processing	2.1e-08
positive regulation of gene expression	4.7e-06		cellular macromolecule catabolic process	3.6e-11		intracellular transport	8.3e-15		cellular response to stress	1.4e-07
positive regulation of nucleobase, nucleoside, nucleotide and nucleic acid metabolic process	4.5e-06		cellular protein catabolic process	3.7e-11		mRNA metabolic process	1e-14		ncRNA metabolic process	8.5e-07
positive regulation of cellular biosynthetic process	4.2e-06		protein catabolic process	4.3e-11		mRNA processing	4.3e-14		macromolecule catabolic process	9.2e-06
positive regulation of biosynthetic process	4.8e-06		modification-dependent protein catabolic process	4.1e-11		cell cycle	1.5e-13		cellular macromolecule catabolic process	1.2e-05
blood vessel development	6.3e-06		modification-dependent macromolecule catabolic process	4.1e-11		RNA splicing	2.7e-13		ribonucleoprotein complex biogenesis	3.9e-05
positive regulation of macromolecule biosynthetic process	7.9e-06		proteolysis involved in cellular protein catabolic process	4.5e-11		ncRNA metabolic process	1.3e-12		protein catabolic process	4e-05
translation	7.8e-06		chromosome organization	2.1e-10		protein catabolic process	4.8e-11		ncRNA processing	4.2e-05
cell cycle	1.6e-05		macromolecule catabolic process	3.1e-10		M phase of mitotic cell cycle	1.2e-10		ribosome biogenesis	4.2e-05
positive regulation of RNA metabolic process	3e-05		regulation of transcription from RNA polymerase II promoter	4.6e-10		macromolecule catabolic process	1.1e-10		modification-dependent protein catabolic process	7.9e-05
actin filament-based process	5.8e-05		in utero embryonic development	3.7e-09		cell cycle process	1.3e-10		modification-dependent macromolecule catabolic process	7.9e-05
positive regulation of transcription, DNA-dependent	6.7e-05		negative regulation of gene expression	6.6e-09		mitosis	1.4e-10		proteolysis involved in cellular protein catabolic process	7.8e-05
mRNA metabolic process	7e-05		chordate embryonic development	2.2e-08		nuclear division	1.4e-10		cell cycle	7.3e-05
blood vessel morphogenesis	7.8e-05		negative regulation of macromolecule metabolic process	2.7e-08		cellular macromolecule catabolic process	1.4e-10		cellular protein catabolic process	8.2e-05
regulation of transcription from RNA polymerase II promoter	9.4e-05		regulation of RNA metabolic process	3e-08		organelle fission	1.7e-10		DNA recombination	8.5e-05
regulation of cell proliferation	0.00013		embryonic development ending in birth or egg hatching	3e-08		mitotic cell cycle	2.2e-10		protein transport	0.00027
positive regulation of macromolecule metabolic process	0.00017		negative regulation of biosynthetic process	3e-08		cell cycle phase	5.2e-10		rRNA processing	0.00031
transcription	0.00017		negative regulation of transcription	4.1e-08		proteolysis involved in cellular protein catabolic process	6.6e-10		establishment of protein localization	0.00032
tube development	0.00016		negative regulation of cellular biosynthetic process	4.4e-08		cellular protein catabolic process	9.1e-10		rRNA metabolic process	0.00034
actin cytoskeleton organization	0.00024		covalent chromatin modification	5.1e-08		M phase	9.7e-10		protein folding	0.00078
cell cycle process	0.0003		phosphorus metabolic process	5.7e-08		ncRNA processing	1.5e-09		protein localization	0.0011
positive regulation of transcription from RNA polymerase II promoter	0.0004		phosphate metabolic process	5.7e-08		modification-dependent protein catabolic process	1.5e-09		mRNA metabolic process	0.0036
RNA splicing	0.00094		negative regulation of transcription, DNA-dependent	8.3e-08		modification-dependent macromolecule catabolic process	1.5e-09		intracellular transport	0.0041
chordate embryonic development	0.001		negative regulation of nucleobase, nucleoside, nucleotide and nucleic acid metabolic process	9.2e-08		cellular macromolecule localization	2.2e-09		cell cycle process	0.0086
embryonic development ending in birth or egg hatching	0.0012		regulation of transcription, DNA-dependent	9.1e-08		cell division	4.8e-09		cell division	0.0095
regulation of RNA metabolic process	0.0031		negative regulation of RNA metabolic process	9.6e-08		intracellular protein transport	5.6e-09		M phase	0.01
cell division	0.0033		negative regulation of nitrogen compound metabolic process	1.3e-07		cellular protein localization	1.1e-08
mRNA processing	0.0034		negative regulation of macromolecule biosynthetic process	1.3e-07		ribosome biogenesis	2.7e-08
positive regulation of cell proliferation	0.0036		positive regulation of nucleobase, nucleoside, nucleotide and nucleic acid metabolic process	2.6e-07		vesicle-mediated transport	6.8e-08
cytoskeleton organization	0.0037		vasculature development	2.9e-07		tRNA metabolic process	1.4e-07
muscle tissue development	0.0039		histone modification	2.9e-07		ribonucleoprotein complex biogenesis	2.4e-07
muscle organ development	0.0053		blood vessel development	3.4e-07		transcription, DNA-dependent	1.2e-06
mitotic cell cycle	0.0094		intracellular signaling cascade	3.3e-07		RNA biosynthetic process	2.9e-06
			positive regulation of nitrogen compound metabolic process	4.4e-07		Golgi vesicle transport	7.2e-06
			positive regulation of macromolecule metabolic process	4.5e-07		mRNA transport	8.7e-06
			positive regulation of transcription	1e-06		RNA localization	8.8e-06
			positive regulation of gene expression	1.5e-06		nucleic acid transport	2.9e-05
			positive regulation of macromolecule biosynthetic process	2.6e-06		establishment of RNA localization	2.9e-05
			protein modification by small protein conjugation	4e-06		RNA transport	2.9e-05
			positive regulation of cellular biosynthetic process	7.4e-06		protein folding	3.4e-05
			positive regulation of biosynthetic process	1.1e-05		generation of precursor metabolites and energy	3.7e-05
			positive regulation of RNA metabolic process	1.5e-05		nucleobase, nucleoside, nucleotide and nucleic acid transport	6e-05
			heart development	2.2e-05		transcription from RNA polymerase II promoter	6e-05
			negative regulation of transcription from RNA polymerase II promoter	2.2e-05		rRNA processing	6e-05
			negative regulation of apoptosis	2.1e-05		rRNA metabolic process	7.7e-05
			positive regulation of transcription, DNA-dependent	2.3e-05		tRNA processing	0.00032
			small GTPase mediated signal transduction	2.9e-05		DNA metabolic process	0.00046
			negative regulation of programmed cell death	3.6e-05		electron transport chain	0.00047
			negative regulation of cell death	4e-05		response to DNA damage stimulus	0.0027
			blood vessel morphogenesis	4.2e-05		transcription	0.0027
			cell morphogenesis	7.4e-05		microtubule-based process	0.007
			intracellular transport	7.3e-05		protein modification by small protein conjugation or removal	0.0074
			protein amino acid dephosphorylation	8.1e-05		tRNA aminoacylation	0.0086
			protein modification by small protein conjugation or removal	0.00016		amino acid activation	0.0086
			ubiquitin-dependent protein catabolic process	0.00019		tRNA aminoacylation for protein translation	0.0086
			dephosphorylation	0.00019		regulation of cell cycle	0.009
			cell cycle	0.00019		phosphorylation	0.009
			protein amino acid phosphorylation	0.00019		DNA replication	0.0092
			protein ubiquitination	0.00021		translation	0.01
			embryonic morphogenesis	0.00026		apoptosis	0.01
			regulation of transferase activity	0.00028		programmed cell death	0.01
			regulation of kinase activity	0.00031		chromosome segregation	0.01
			phosphorylation	0.00033
			pattern specification process	0.00033
			angiogenesis	0.00045
			cell division	0.00054
			tube development	0.00054
			actin filament-based process	0.00074
			urogenital system development	0.00089
			positive regulation of transcription from RNA polymerase II promoter	0.00089
			tube morphogenesis	0.001
			cellular component morphogenesis	0.001
			enzyme linked receptor protein signaling pathway	0.0012
			actin cytoskeleton organization	0.0012
			negative regulation of cell differentiation	0.0013
			regulation of cell proliferation	0.0019
			regulation of phosphorylation	0.0022
			tissue morphogenesis	0.0023
			regulation of growth	0.0024
			regulation of phosphorus metabolic process	0.0025
			regulation of phosphate metabolic process	0.0025
			morphogenesis of a branching structure	0.0028
			cell motion	0.003
			positive regulation of molecular function	0.0036
			mitotic cell cycle	0.0037
			histone methylation	0.0037
			mRNA processing	0.0037
			regulation of cell morphogenesis	0.0037
			regulation of protein kinase activity	0.0043
			cell morphogenesis involved in differentiation	0.0044
			regulation of organelle organization	0.0047
			positive regulation of kinase activity	0.0048
			mRNA metabolic process	0.0048
			lamellipodium assembly	0.0049
			kidney development	0.0049
			negative regulation of neuron apoptosis	0.0048
			embryonic organ development	0.0053
			transmembrane receptor protein serine/threonine kinase signaling pathway	0.0053
			branching morphogenesis of a tube	0.0055
			negative regulation of cellular component organization	0.0055
			posttranscriptional regulation of gene expression	0.0055
			one-carbon metabolic process	0.0062
			epithelium development	0.0066
			positive regulation of transferase activity	0.0077
			nucleocytoplasmic transport	0.008
			skeletal system development	0.0093
			cell migration	0.0093
			regulation of apoptosis	0.0093
			RNA processing	0.0099
			protein localization in nucleus	0.0099
			nuclear transport	0.01
			histone ubiquitination	0.0099
			response to DNA damage stimulus	0.01
			negative regulation of cell proliferation	0.01
			regulation of nucleocytoplasmic transport	0.01
			histone acetylation	0.01
