# Supplementary material for: Muscle-relevant genes marked by stable H3K4me2/3 profiles and enriched MyoD binding during myogenic differentiation
Source: PLoS One. 2017 Jun 13;12(6):e0179464. doi: 10.1371/journal.pone.0179464 (PMC5469484; doi:10.1371/journal.pone.0179464)
Supplement: S6 Table — Muscle-related GO terms are marked in red. (XLSX) [file pone.0179464.s006.xlsx]

## Sheet: Sheet1
Supplementary Table S6: GO terms for H3K4me3 clusters in Diiff C2C12. Muscle-related GO terms are marked in red.
Cluster 1			Cluster 2			Cluster 3			Cluster 4			Cluster 5
Term	Adjusted P value		Term	Adjusted P value		Term	Adjusted P value		Term	Adjusted P value		Term	Adjusted P value
vasculature development	1.7e-08		protein catabolic process	9.7e-14		establishment of protein localization	9.7e-29		RNA processing	5.5e-11		DNA metabolic process	6.8e-11
regulation of transcription	1e-08		cellular protein catabolic process	3.4e-13		protein localization	1.7e-28		DNA metabolic process	3.1e-08		DNA repair	1.2e-10
blood vessel development	7.7e-08		modification-dependent protein catabolic process	2.3e-13		protein transport	1.2e-28		macromolecule catabolic process	2.2e-08		response to DNA damage stimulus	1.9e-10
transcription	1.3e-07		modification-dependent macromolecule catabolic process	2.3e-13		RNA processing	5.4e-18		cellular macromolecule catabolic process	3.6e-08		cellular response to stress	4.3e-06
regulation of cell proliferation	2.1e-07		proteolysis involved in cellular protein catabolic process	2.6e-13		intracellular transport	9.9e-16		ncRNA metabolic process	1e-07		cell cycle	5e-05
blood vessel morphogenesis	2.1e-07		cellular macromolecule catabolic process	6.8e-13		cell cycle	2e-14		ribonucleoprotein complex biogenesis	1e-07		transcription	0.00021
positive regulation of cellular biosynthetic process	1.1e-06		regulation of transcription	1.4e-12		vesicle-mediated transport	3.5e-12		ncRNA processing	8.7e-07		DNA replication	0.00021
positive regulation of biosynthetic process	1.2e-06		macromolecule catabolic process	2.7e-12		protein catabolic process	6e-12		response to DNA damage stimulus	9.3e-07		phosphorus metabolic process	0.00037
positive regulation of macromolecule biosynthetic process	2.4e-06		transcription	6.5e-11		proteolysis involved in cellular protein catabolic process	1.9e-11		DNA repair	9.6e-07		phosphate metabolic process	0.00037
positive regulation of transcription	3.1e-06		chromatin modification	3.2e-09		cellular protein catabolic process	2.6e-11		ribosome biogenesis	9.3e-07		protein transport	0.00062
positive regulation of gene expression	5.8e-06		negative regulation of macromolecule metabolic process	4.6e-09		modification-dependent protein catabolic process	3.2e-11		protein catabolic process	1.3e-06		mitotic cell cycle	0.00065
positive regulation of nitrogen compound metabolic process	1.3e-05		chromatin organization	5e-09		modification-dependent macromolecule catabolic process	3.2e-11		cellular response to stress	2.9e-06		establishment of protein localization	0.00077
positive regulation of nucleobase, nucleoside, nucleotide and nucleic acid metabolic process	1.6e-05		negative regulation of gene expression	5.2e-09		organelle fission	6.6e-11		mRNA metabolic process	3e-06		cell division	0.0037
positive regulation of cell proliferation	3.5e-05		negative regulation of macromolecule biosynthetic process	1.3e-08		M phase of mitotic cell cycle	1e-10		modification-dependent protein catabolic process	4.1e-06		cell cycle phase	0.004
regulation of transcription from RNA polymerase II promoter	3.3e-05		negative regulation of biosynthetic process	1.4e-08		cellular macromolecule catabolic process	1.3e-10		modification-dependent macromolecule catabolic process	4.1e-06		protein localization	0.0052
negative regulation of RNA metabolic process	4.8e-05		regulation of transcription from RNA polymerase II promoter	1.6e-08		Golgi vesicle transport	1.4e-10		proteolysis involved in cellular protein catabolic process	5e-06		regulation of transcription	0.0055
positive regulation of transcription, DNA-dependent	6.3e-05		phosphate metabolic process	1.6e-08		mRNA processing	2e-10		cellular protein catabolic process	5.8e-06		M phase of mitotic cell cycle	0.0076
regulation of RNA metabolic process	6.8e-05		phosphorus metabolic process	1.6e-08		macromolecule catabolic process	2.3e-10		rRNA processing	1.2e-05		mitosis	0.0088
positive regulation of RNA metabolic process	6.7e-05		negative regulation of cellular biosynthetic process	1.7e-08		cell cycle process	3.4e-10		rRNA metabolic process	1.4e-05		nuclear division	0.0088
negative regulation of transcription, DNA-dependent	0.00012		negative regulation of transcription	2e-08		nuclear division	3.3e-10		cell cycle	3.3e-05		cell cycle process	0.0094
positive regulation of macromolecule metabolic process	0.00013		in utero embryonic development	2.9e-08		mitosis	3.3e-10		mRNA processing	0.00031		organelle fission	0.0097
cell migration	0.00018		chordate embryonic development	7.4e-08		mitotic cell cycle	3.6e-10		protein transport	0.00031		base-excision repair	0.0098
regulation of transcription, DNA-dependent	0.00024		embryonic development ending in birth or egg hatching	1.1e-07		mRNA metabolic process	4.9e-10		establishment of protein localization	0.0004		phosphorylation	0.0099
negative regulation of gene expression	0.00029		negative regulation of nucleobase, nucleoside, nucleotide and nucleic acid metabolic process	1.4e-07		intracellular protein transport	7.3e-10		cell cycle process	0.0014
chordate embryonic development	0.00047		negative regulation of nitrogen compound metabolic process	2.2e-07		cellular macromolecule localization	1e-09		protein localization	0.0036
tissue morphogenesis	0.00048		protein modification by small protein conjugation	3.2e-07		RNA splicing	1e-09		protein amino acid lipidation	0.004
embryonic development ending in birth or egg hatching	0.00051		chromosome organization	6.6e-07		cell division	4.5e-09		DNA recombination	0.0045
negative regulation of cellular biosynthetic process	0.00063		negative regulation of transcription, DNA-dependent	2.2e-06		cellular protein localization	4.8e-09		RNA splicing	0.0047
tube development	0.00065		vasculature development	2.4e-06		M phase	5.9e-09		mitotic cell cycle	0.0046
cell motion	0.00064		protein modification by small protein conjugation or removal	2.4e-06		cell cycle phase	1.1e-08		intracellular transport	0.0056
negative regulation of biosynthetic process	0.00069		negative regulation of RNA metabolic process	2.5e-06		ncRNA metabolic process	9.8e-08		cell division	0.0057
negative regulation of transcription	0.00077		blood vessel development	2.5e-06		ncRNA processing	8.8e-07		cell cycle phase	0.0062
negative regulation of macromolecule biosynthetic process	0.00084		positive regulation of nucleobase, nucleoside, nucleotide and nucleic acid metabolic process	6.9e-06		ribonucleoprotein complex biogenesis	9.3e-07		mRNA transport	0.0069
negative regulation of nucleobase, nucleoside, nucleotide and nucleic acid metabolic process	0.00084		protein amino acid phosphorylation	9.4e-06		ribosome biogenesis	4e-06		protein folding	0.008
negative regulation of nitrogen compound metabolic process	0.00099		positive regulation of macromolecule metabolic process	1e-05		transcription, DNA-dependent	1.2e-05		lipoprotein biosynthetic process	0.008
gland development	0.00099		positive regulation of nitrogen compound metabolic process	1.2e-05		RNA biosynthetic process	2.7e-05
localization of cell	0.0016		negative regulation of transcription from RNA polymerase II promoter	1.9e-05		ER to Golgi vesicle-mediated transport	7.1e-05
cell motility	0.0016		positive regulation of transcription	2.1e-05		protein modification by small protein conjugation or removal	0.00024
negative regulation of cell proliferation	0.0016		ubiquitin-dependent protein catabolic process	2e-05		electron transport chain	0.00039
negative regulation of macromolecule metabolic process	0.0016		phosphorylation	2.8e-05		tRNA metabolic process	0.00046
tube morphogenesis	0.0019		positive regulation of gene expression	2.9e-05		phosphorus metabolic process	0.00049
muscle tissue development	0.002		positive regulation of macromolecule biosynthetic process	2.9e-05		phosphate metabolic process	0.00049
ER overload response	0.0021		regulation of RNA metabolic process	6e-05		generation of precursor metabolites and energy	0.00058
positive regulation of transcription from RNA polymerase II promoter	0.0023		intracellular transport	5.9e-05		phosphorylation	0.00076
translation	0.0027		actin filament-based process	5.9e-05		DNA metabolic process	0.00095
ER-nuclear signaling pathway	0.0028		positive regulation of cellular biosynthetic process	7.6e-05		transcription from RNA polymerase II promoter	0.001
morphogenesis of a branching structure	0.003		intracellular signaling cascade	7.6e-05		response to DNA damage stimulus	0.0042
mRNA metabolic process	0.0032		positive regulation of biosynthetic process	0.0001		ubiquitin-dependent protein catabolic process	0.0058
branching morphogenesis of a tube	0.0032		mRNA metabolic process	0.00011		microtubule-based process	0.0059
response to endoplasmic reticulum stress	0.0033		cell cycle	0.00012		transcription	0.0064
RNA splicing	0.0032		positive regulation of RNA metabolic process	0.00015		protein amino acid phosphorylation	0.0082
skeletal system development	0.0036		protein ubiquitination	0.00021		covalent chromatin modification	0.0083
posttranscriptional regulation of gene expression	0.004		actin cytoskeleton organization	0.00022		apoptosis	0.0084
in utero embryonic development	0.004		regulation of transcription, DNA-dependent	0.00022		rRNA processing	0.0091
angiogenesis	0.0048		positive regulation of transcription, DNA-dependent	0.00022		translational initiation	0.01
muscle organ development	0.007		regulation of nucleocytoplasmic transport	0.00031		translation	0.01
regulation of cell motion	0.0097		posttranscriptional regulation of gene expression	0.00038		rRNA metabolic process	0.01
heart morphogenesis	0.0097		protein amino acid dephosphorylation	0.00041
heart development	0.0097		regulation of intracellular transport	0.00056
			cellular protein localization	0.00071
			blood vessel morphogenesis	0.00078
			positive regulation of transcription from RNA polymerase II promoter	0.0008
			cellular macromolecule localization	0.00082
			protein localization in nucleus	0.0009
			mRNA processing	0.00088
			RNA processing	0.00095
			covalent chromatin modification	0.0016
			angiogenesis	0.0022
			dephosphorylation	0.0024
			histone modification	0.0025
			protein import into nucleus	0.0041
			protein import	0.0043
			one-carbon metabolic process	0.0044
			nuclear import	0.006
			proteolysis	0.0064
			regulation of cellular protein metabolic process	0.0079
			regulation of intracellular protein transport	0.0079
			regulation of translation	0.0078
			programmed cell death	0.0089
			apoptosis	0.0093
			small GTPase mediated signal transduction	0.0095
			cell morphogenesis	0.0098
			intracellular protein transport	0.01
