# Supplementary material for: Muscle-relevant genes marked by stable H3K4me2/3 profiles and enriched MyoD binding during myogenic differentiation
Source: PLoS One. 2017 Jun 13;12(6):e0179464. doi: 10.1371/journal.pone.0179464 (PMC5469484; doi:10.1371/journal.pone.0179464)
Supplement: S7 Table — Muscle-related GO terms are marked in red. (XLSX) [file pone.0179464.s007.xlsx]

## Sheet: Sheet1
Supplementary Table S7: GO terms for H3K4me3 cluster 1 genes in Undiff and Diiff C2C12. Muscle-related GO terms are marked in red.
Common genes (n=393 genes)			Undiff specific (n=164 genes)			Diff specific (n=141 genes)
Term	Adjusted P value		Term	Adjusted P value		Term	Adjusted P value
regulation of cell proliferation	3e-05		translation	0.00071		No significant term
vasculature development	2e-05
regulation of transcription	1.9e-05
positive regulation of cellular biosynthetic process	4.6e-05
positive regulation of transcription	4.5e-05
positive regulation of biosynthetic process	3.8e-05
positive regulation of gene expression	5.8e-05
blood vessel development	7e-05
positive regulation of nitrogen compound metabolic process	7.1e-05
positive regulation of macromolecule biosynthetic process	7.5e-05
positive regulation of nucleobase, nucleoside, nucleotide and nucleic acid metabolic process	9.4e-05
positive regulation of transcription, DNA-dependent	0.00016
positive regulation of RNA metabolic process	0.00017
blood vessel morphogenesis	0.00016
transcription	0.00025
positive regulation of cell proliferation	0.00037
tube development	0.00045
muscle tissue development	0.0007
mRNA metabolic process	0.00079
regulation of transcription from RNA polymerase II promoter	0.00085
chordate embryonic development	0.0012
embryonic development ending in birth or egg hatching	0.0013
positive regulation of macromolecule metabolic process	0.0013
gland development	0.0017
muscle organ development	0.0019
RNA splicing	0.002
positive regulation of transcription from RNA polymerase II promoter	0.0021
tissue morphogenesis	0.0036
cell migration	0.0038
in utero embryonic development	0.0038
regulation of RNA metabolic process	0.0045
tube morphogenesis	0.0045
striated muscle tissue development	0.0048
branching morphogenesis of a tube	0.0086
mRNA processing	0.0087
heart morphogenesis	0.0087
