# Supplementary material for: Muscle-relevant genes marked by stable H3K4me2/3 profiles and enriched MyoD binding during myogenic differentiation
Source: PLoS One. 2017 Jun 13;12(6):e0179464. doi: 10.1371/journal.pone.0179464 (PMC5469484; doi:10.1371/journal.pone.0179464)
Supplement: S8 Table — Muscle-related GO terms are marked in red. (XLSX) [file pone.0179464.s008.xlsx]

## Sheet: Sheet1
Supplementary Table S8: GO terms for H3K4me2/3 cluster 1 genes in Undiff and Diiff C2C12. Muscle-related GO terms are marked in red.
Common genes (n=267 genes)			Undiff specific (n=80 genes)			Diff specific (n=95 genes)
Term	Adjusted P value		Term	Adjusted P value		Term	Adjusted P value
vasculature development	8.7e-06		actin filament-based process	0.0045		No significant term
blood vessel development	0.0001
blood vessel morphogenesis	0.00073
regulation of transcription	0.0028
positive regulation of cell proliferation	0.0065
muscle tissue development	0.0083
gland development	0.0078
regulation of transcription from RNA polymerase II promoter	0.0082
muscle organ development	0.01
