# Supplementary material for: Muscle-relevant genes marked by stable H3K4me2/3 profiles and enriched MyoD binding during myogenic differentiation
Source: PLoS One. 2017 Jun 13;12(6):e0179464. doi: 10.1371/journal.pone.0179464 (PMC5469484; doi:10.1371/journal.pone.0179464)
Supplement: S9 Table — (XLSX) [file pone.0179464.s009.xlsx]

## Sheet: Sheet1
Supplementary Table S9: Number of genes in H3K4me2/3 clusters bound by MyoD.
	Undiff C2C12		Diff C2C12
Clusters	H3K4me2/3	H3K4me2/3 + MyoD	H3K4me2/3	H3K4me2/3 + MyoD
1	347	104	362	241
2	895	201	1007	555
3	1286	159	1405	577
4	873	127	943	393
5	1672	300	1660	746
6	3247	547	3364	1316
