# Supplementary material for: Muscle-relevant genes marked by stable H3K4me2/3 profiles and enriched MyoD binding during myogenic differentiation
Source: PLoS One. 2017 Jun 13;12(6):e0179464. doi: 10.1371/journal.pone.0179464 (PMC5469484; doi:10.1371/journal.pone.0179464)
Supplement: S10 Table — (XLSX) [file pone.0179464.s010.xlsx]

## Sheet: Sheet1
Supplementary Table S10: Repression of MYOD on target genes in IMR-90 cells cultured with growth medium (GM) and differentiation medium (DM).
	GM Fibroblasts (FPKM)				DM Fibroblasts (FPKM)
Gene	Control	+MYOD	Log2 FC		Control	+MYOD	Log2 FC
DUSP6	8.10089	4.6822	-0.790893		6.92929	14.4049	1.05578
ENC1	6.25613	2.90991	-1.1043		3.34399	1.6667	-1.00458
EPHA2	10.4131	33.0517	1.66633		9.64591	13.9356	0.530787
FRMD6	32.9441	20.1006	-0.712779		24.5517	13.0394	-0.912943
HNRNPH1	45.4376	46.7735	0.041807		27.7345	39.0125	0.492253
IFRD1	4.26553	3.81601	-0.160662		2.859	2.76416	-0.048669
LASP1	100.322	50.0642	-1.00279		73.9078	25.9426	-1.51041
PATZ1	1.9063	0.789729	-1.27135		1.47767	0.79867	-0.88765
PTBP1	35.4136	28.6723	-0.304644		20.5149	9.01247	-1.18668
SGK1	11.6855	6.30699	-0.88969		7.30683	2.19673	-1.73389
SRSF3	24.2571	26.771	0.142264		10.3041	14.3227	0.475078
TMPO	7.55686	8.24701	0.126084		2.2676	2.95759	0.383254
TNRC18	8.09743	3.81807	-1.08462		7.95317	2.72541	-1.54506
TRIB1	4.23438	1.42844	-1.56771		3.32105	1.30038	-1.3527
